# Supplementary material for: Processed meat, red meat, white meat, and digestive tract cancers: A two-sample Mendelian randomization study
Source: Front Nutr. 2023 Feb 13;10:1078963. doi: 10.3389/fnut.2023.1078963 (PMC9968810; doi:10.3389/fnut.2023.1078963)
Supplement: Supplementary file 2 [file Table_1.XLSX]

## Sheet: Supplementary Table 1
Instrumental variables for five meat intake
21 SNPs were used for MR analysis of processed meat intake and malignant neoplasm of oesophagus
SNP	effect_allele	other_allele	beta	eaf	se	pval	R2	F
rs10454812	C	A	-0.0199599	0.103032	0.00344207	6.69993e-09	7.3637e-05	34.0214
rs11887120	T	C	0.0119621	0.397683	0.00216043	3.09999e-08	6.85499e-05	31.6709
rs11894162	T	C	0.0120489	0.547464	0.00210698	1.09999e-08	7.19339e-05	33.2345
rs1422192	A	G	0.0169681	0.158076	0.00287128	3.40001e-09	7.66364e-05	35.4073
rs2029401	G	A	0.0146312	0.586212	0.0021292	6.29941e-12	0.000103854	47.9835
rs203319	T	C	-0.016423	0.204594	0.00260186	2.80001e-10	8.77843e-05	40.5582
rs2873054	C	A	0.0139958	0.353276	0.00218986	1.6e-10	8.95073e-05	41.3544
rs34241936	G	A	0.0328367	0.037369	0.00575337	1.09999e-08	7.75747e-05	35.8408
rs3762621	T	C	-0.0149895	0.183451	0.00271965	3.59998e-08	6.73142e-05	31.1
rs4077924	C	T	0.0124987	0.701892	0.00228468	4.49997e-08	6.53738e-05	30.2034
rs4240672	A	G	0.0171201	0.494014	0.00209412	2.99985e-16	0.000146528	67.703
rs6010651	C	A	-0.0124059	0.379439	0.00216796	1.09999e-08	7.24791e-05	33.4864
rs6484504	C	T	0.0154728	0.72462	0.0023479	4.40048e-11	9.55456e-05	44.1445
rs6765179	A	G	-0.0127603	0.309968	0.00226606	1.79999e-08	6.96527e-05	32.1805
rs6786550	C	T	0.0121871	0.635043	0.00217408	2.1e-08	6.88455e-05	31.8075
rs6961970	A	C	-0.0140142	0.244698	0.00244137	9.49992e-09	7.25968e-05	33.5408
rs7531118	C	T	-0.0140719	0.531133	0.00211347	2.80027e-11	9.86253e-05	45.5675
rs77165542	T	C	0.0338786	0.035496	0.00572502	3.29997e-09	7.85895e-05	36.3097
rs8096167	C	T	-0.0145937	0.1926	0.00267084	4.70002e-08	6.62378e-05	30.6026
rs838133	G	A	0.0190137	0.549369	0.00216555	1.59993e-18	0.000178998	82.7085
rs9809856	G	A	0.0132887	0.475881	0.00209967	2.5e-10	8.80893e-05	40.6992
10 SNPs were used for MR analysis of pork intake and malignant neoplasm of oesophagus
SNP	effect_allele	other_allele	beta	eaf	se	pval	R2	F
rs10972033	T	G	0.00897557	0.45643	0.00147851	1.29999e-09	3.99746e-05	18.3955
rs11211124	C	T	-0.00995273	0.230603	0.00175408	1.40001e-08	3.51504e-05	16.1754
rs1355171	A	C	-0.0109832	0.488844	0.001477	1e-13	6.02853e-05	27.7427
rs2387807	T	C	-0.0150846	0.077893	0.00274837	4.09996e-08	3.26872e-05	15.0419
rs36124222	C	T	0.00840935	0.433239	0.00150083	2.1e-08	3.47282e-05	15.9812
rs3964074	C	T	-0.00895091	0.546932	0.00148347	1.6e-09	3.97065e-05	18.2721
rs4146837	T	C	0.00879226	0.455561	0.0014944	4e-09	3.83466e-05	17.6463
rs7641973	A	G	0.00844615	0.353362	0.00154097	4.20001e-08	3.26008e-05	15.0022
rs838133	G	A	0.0108944	0.549354	0.00152491	8.99912e-13	5.87658e-05	27.0434
rs9973426	G	A	0.0110847	0.176598	0.00193678	1e-08	3.57335e-05	16.4438
12 SNPs were used for MR analysis of beef intake and malignant neoplasm of oesophagus
SNP	effect_allele	other_allele	beta	eaf	se	pval	R2	F
rs10789340	G	A	-0.0137797	0.626712	0.00176936	6.79986e-15	8.88427e-05	40.9648
rs10959890	C	T	-0.0126658	0.212297	0.00209611	1.5e-09	5.36539e-05	24.7386
rs1105388	T	C	-0.0113754	0.300147	0.00187563	1.29999e-09	5.43631e-05	25.0656
rs11878917	A	G	0.0150187	0.109688	0.00274812	4.60002e-08	4.40551e-05	20.3126
rs132901	T	C	0.0139249	0.787662	0.00209282	2.90001e-11	6.48607e-05	29.9062
rs1421085	C	T	-0.0121232	0.403433	0.00174274	3.50026e-12	7.07449e-05	32.6195
rs429358	C	T	-0.0148514	0.154226	0.00236847	3.59998e-10	5.75409e-05	26.5309
rs4676964	T	C	0.0133533	0.510605	0.00172438	9.60064e-15	8.91152e-05	41.0905
rs62169335	T	C	-0.00968628	0.543241	0.00173523	2.39999e-08	4.65611e-05	21.4682
rs7791463	A	G	0.00954846	0.534781	0.00171063	2.39999e-08	4.5366e-05	20.9171
rs784251	T	C	-0.0103387	0.477649	0.00171651	1.7e-09	5.33376e-05	24.5928
rs79809011	A	G	-0.0280593	0.029465	0.00508482	3.40001e-08	4.50299e-05	20.7621
25 SNPs were used for MR analysis of lamb intake and malignant neoplasm of oesophagus
SNP	effect_allele	other_allele	beta	eaf	se	pval	R2	F
rs11090045	A	G	-0.0106761	0.307145	0.00160657	2.99985e-11	4.85111e-05	22.3165
rs11743441	T	G	-0.00884199	0.574343	0.00148593	2.69998e-09	3.82262e-05	17.585
rs12634740	G	T	-0.010087	0.252078	0.00169718	2.80001e-09	3.83659e-05	17.6492
rs136548	T	C	0.00953241	0.376668	0.00151227	2.90001e-10	4.26691e-05	19.6289
rs139237013	A	G	0.0188989	0.057668	0.00314007	1.79999e-09	3.88188e-05	17.8576
rs17270057	C	T	0.0126533	0.113347	0.00230897	4.30002e-08	3.21811e-05	14.804
rs1958801	G	A	-0.00894391	0.287998	0.00161749	3.2e-08	3.28062e-05	15.0915
rs2222760	A	G	-0.00909294	0.28089	0.00163727	2.80001e-08	3.34018e-05	15.3656
rs2678900	G	T	0.0100844	0.427924	0.00148119	9.8992e-12	4.9791e-05	22.9053
rs2726033	G	A	-0.00948966	0.422384	0.0014804	1.5e-10	4.39418e-05	20.2144
rs276453	C	A	-0.014237	0.488356	0.00146723	2.90001e-22	0.000101291	46.5992
rs2926119	A	C	0.00811121	0.569417	0.00148179	4.39997e-08	3.22618e-05	14.8411
rs3105056	C	T	-0.0116241	0.732738	0.00164854	1.80011e-12	5.29218e-05	24.3456
rs3964074	C	T	-0.00814112	0.547043	0.00147218	3.2e-08	3.28456e-05	15.1097
rs4272399	A	C	-0.00924231	0.321491	0.00157567	4.49997e-09	3.72662e-05	17.1433
rs429358	C	T	-0.0181966	0.154171	0.00202671	2.70023e-19	8.63566e-05	39.728
rs4489752	T	G	0.013811	0.836007	0.00197586	2.80027e-12	5.23017e-05	24.0603
rs55813438	A	G	-0.0114181	0.763165	0.0017352	4.70002e-11	4.71283e-05	21.6803
rs56394517	G	A	-0.0137749	0.09584	0.00249124	3.2e-08	3.28851e-05	15.1278
rs62106258	C	T	0.0216304	0.048562	0.00340154	2e-10	4.32351e-05	19.8893
rs62398404	T	C	0.0129151	0.127211	0.00219431	4e-09	3.7039e-05	17.0388
rs660880	A	G	-0.00903233	0.51281	0.001464	6.80002e-10	4.07647e-05	18.7528
rs673696	T	C	0.0158208	0.080995	0.00268204	3.69999e-09	3.72617e-05	17.1413
rs6829572	A	G	0.008401	0.456717	0.00147406	1.2e-08	3.5024e-05	16.1118
rs7447465	C	T	0.00958232	0.619449	0.0015062	2e-10	4.32902e-05	19.9146
7 SNPs were used for MR analysis of poultry intake and malignant neoplasm of oesophagus
SNP	effect_allele	other_allele	beta	eaf	se	pval	R2	F
rs1051730	A	G	-0.0108759	0.331381	0.00192936	1.7e-08	5.24163e-05	24.2124
rs2426440	G	A	0.0112177	0.732602	0.00205323	4.70002e-08	4.93019e-05	22.7737
rs2565017	A	G	0.0109515	0.372697	0.00188211	5.89997e-09	5.60803e-05	25.905
rs2965200	A	G	-0.0104197	0.640011	0.00190089	4.20001e-08	5.00285e-05	23.1093
rs7829800	G	A	0.011458	0.670759	0.00194283	3.69999e-09	5.79867e-05	26.7856
rs9923768	A	G	0.0105123	0.59853	0.00185899	1.6e-08	5.31086e-05	24.5321
rs9997448	T	C	-0.0104646	0.369236	0.00188288	2.69998e-08	5.10089e-05	23.5622

## Sheet: Supplementary Table 2
The results of IVW, MR Egger, Weighted median for MR analysis from meat intake on digestive trac cancers
Exposures	Outcomes	N SNPs	MR methods	OR (95% CI)	P value	Cochran’s Q-derived P value	MR-Egger intercept-derived P value
Processed meat intake	Esophageal cancer	21				0.31	0.32
			IVW	2.36 (0.20-27.55)	0.493
			MR Egger	0.01 (0.00-911.66)	0.403
			Weighted median	2.12 (0.09-51.02)	0.644
Pork intake	Esophageal cancer	10				0.71	0.34
			IVW	13.09 (0.11-1605.65)	0.295
			MR Egger	0.00(0.00-25415640.28)	0.429
			Weighted median	1.59(0.00-1011.34)	0.893
Beef intake	Esophageal cancer	12				0.24	0.73
			IVW	2.39(0.03-167.21)	0.688
			MR Egger	266.20(0.00-6293606e+5)	0.685
			Weighted median	2.49(0.01-415.42)	0.727
Poultry intake	Esophageal cancer	7				0.74	0.24
			IVW	0.36(0.00-63.96)	0.696
			MR Egger	1332609e+40(0.00-8225291e+107)	0.24
			Weighted median	0.12(0.00-100.07)	0.532
Lamb intake	Esophageal cancer	25				0.44	0.42
			IVW	0.53(0.03-10.71)	0.678
			MR Egger	96.40(0.00-32161180)	0.488
			Weighted median	0.14(0.00-10.54)	0.375
Processed meat intake	Stomach cancer	21				0.65	0.35
			IVW	1.78(0.42-7.56)	0.434
			MR Egger	0.06(0.00-73.75)	0.452
			Weighted median	1.13(0.13-9.47)	0.912
Pork intake	Stomach cancer	10				0.11	0.37
			IVW	0.21(0.00-9.18)	0.415
			MR Egger	15326.88(0.00-2603489e+8)	0.446
			Weighted median	0.08(0.00-6.72)	0.262
Beef intake	Stomach cancer	12				0.13	0.26
			IVW	0.94(0.05-16.71)	0.968
			MR Egger	0.00(0.00-759.05)	0.266
			Weighted median	1.33(0.04-39.95)	0.869
Poultry intake	Stomach cancer	7				0.41	0.19
			IVW	12.44(0.46-332.65)	0.133
			MR Egger	1086459e+28(0.00-3348699e+70)	0.177
			Weighted median	4.36(0.05-376.34)	0.517
Lamb intake	Stomach cancer	25				0.13	0.83
			IVW	2.21(0.26-19.03)	0.47
			MR Egger	5.87(0.00-60390.75)	0.711
			Weighted median	1.27(0.09-17.31)	0.857
Processed meat intake	Liver cancer	21				0.97	0.43
			IVW	0.20(0.03-1.58)	0.127
			MR Egger	0.00(0.00-83.25)	0.286
			Weighted median	0.17(0.01-2.36)	0.186
Pork intake	Liver cancer	10				0.72	0.78
			IVW	9.89(0.14-722.95)	0.295
			MR Egger	431.69(0.00-1390559e+08)	0.665
			Weighted median	14.39(0.04-5685.36)	0.382
Beef intake	Liver cancer	12				0.54	0.2
			IVW	5.61(0.19-164.18)	0.316
			MR Egger	4.966837(0.01-2249715e+09)	0.967
			Weighted median	0.91(0.01-89.81)	0.16
Poultry intake	Liver cancer	7				0.09	0.51
			IVW	0.18(0.00-96.90)	0.595
			MR Egger	0.00(0.00-3826009e+47)	0.498
			Weighted median	0.00(0.00-3.60)	0.118
Lamb intake	Liver cancer	25				0.06	0.06
			IVW	0.78(0.03-20.41)	0.884
			MR Egger	219530.4(0.48-1006878e+05)	0.077
			Weighted median	1.08(0.02-73.45)	0.972
Processed meat intake	Biliary tract cancer	21				0.22	0.99
			IVW	2.23(0.05-97.41)	0.678
			MR Egger	2.43(0.00-410256e+03)	0.928
			Weighted median	0.144(1.19-17.59)	0.43
Pork intake	Biliary tract cancer	10				0.07	0.86
			IVW	0.02(0.00-273.48)	0.432
			MR Egger	0.00(0.00-7006215e+16)	0.777
			Weighted median	0.03(0.00-588.61)	0.482
Beef intake	Biliary tract cancer	12				0.8	0.55
			IVW	0.13(0.00-35.42)	0.478
			MR Egger	3456.06(0.00-7.576744e+11)	0.639
			Weighted median	0.31(0.00-590.21)	0.763
Poultry intake	Biliary tract cancer	7				0.29	0.6
			IVW	0.30(0.00-1535.78)	0.782
			MR Egger	1869517e+27(0.00-3563935e+145)	0.605
			Weighted median	0.20(0.00-8657.86)	0.768
Lamb intake	Biliary tract cancer	25				0.2	0.97
			IVW	0.16(0.00-20.86)	0.456
			MR Egger	0.24(0.00-3293615e+02)	0.895
			Weighted median	0.16(0.00-112.98)	0.586
Processed meat intake	Pancreatic cancer	21				0.6	0.14
			IVW	0.82(0.19-3.48)	0.787
			MR Egger	0.00(0.00-4.16)	0.133
			Weighted median	1.16(0.16-8.52)	0.884
Pork intake	Pancreatic cancer	10				0.77	0.38
			IVW	0.19(0.00-3.91)	0.283
			MR Egger	0.00(0.00-3787.39)	0.307
			Weighted median	0.16(0.00-7.25)	0.342
Beef intake	Pancreatic cancer	12				0.27	0.53
			IVW	0.34(0.02-4.56)	0.412
			MR Egger	57.45(0.00-3769356e+02)	0.624
			Weighted median	0.65(0.02-19.82)	0.803
Poultry intake	Pancreatic cancer	7				0.55	0.55
			IVW	6.34(0.24-164.80)	0.267
			MR Egger	5184989e+08(0.00-1654699e+51)	0.528
			Weighted median	10.00(0.13-762.27)	0.298
Lamb intake	Pancreatic cancer	25				0.1	0.52
			IVW	1.32(0.15-11.95)	0.804
			MR Egger	27.59(0.00-324458.60)	0.495
			Weighted median	0.26(0.02-3.90)	0.327
Processed meat intake	Colorectal cancer	21				0.49	0.38
			IVW	2.12(1.07-4.19)	0.031
			MR Egger	9.53(0.34-269.39)	0.202
			Weighted median	2.22(0.86-5.76)	0.1
Pork intake	Colorectal cancer	8				0.24	0.63
			IVW	0.48(0.08-3.05)	0.441
			MR Egger	37.60(0.00-1027978e+03)	0.692
			Weighted median	2.51(0.26-24.55)	0.428
Beef intake	Colorectal cancer	12				0.2	0.57
			IVW	1.15(0.32-4.16)	0.837
			MR Egger	0.12(0.00-300.38)	0.603
			Weighted median	0.55(0.11-2.74)	0.466
Poultry intake	Colorectal cancer	7				0.22	0.16
			IVW	0.27(0.04-1.61)	0.149
			MR Egger	4765087e+10(0.00-2138080e+31)	0.174
			Weighted median	0.35(0.04-3.28)	0.359
Lamb intake	Colorectal cancer	25				0.14	0.22
			IVW	0.99(0.36-2.72)	0.987
			MR Egger	13.65(0.21-902.35)	0.234
			Weighted median	1.30(0.35-4.88)	0.694
